# Supplementary material for: Comparative transcriptome analysis unveils the tolerance mechanisms of Citrus hystrix in response to ‘Candidatus Liberibacter asiaticus’ infection
Source: PLoS One. 2017 Dec 12;12(12):e0189229. doi: 10.1371/journal.pone.0189229 (PMC5726760; doi:10.1371/journal.pone.0189229)
Supplement: S1 Table — (XLS) [file pone.0189229.s001.xls]

## Sheet: Sheet1
S1 Table. The primers used for RT-qPCR validation
Gene symbol	Gene ID	Primer sequence（From 5’to 3’）
		Forward	Reverse
glgA	102630022	ATGAGATACGGAACTATACCAG	ATCTTAATGCCGTCAACATGC
TTP	102614571	TTCTTGGATTATGATGGCAC	ATCTTCCGGTGACTATAGCAG
LHCb1	107175516	TGGCGACTACGGTTGGGACAC	TCACCGAACTTGACTCCGTTG
PAL	102619342	CAATGGTTAGGCCCTCAAGC	TTGCCACCGTGTAATGCCTT
2OG-Fe(II)	102624868	TCGGTTTAACTTCTATCCAC	CCATTTACCATCTACACGAAT
CESA	102616000	ACTGTCACATCAAAGGCAAC	CATCTGAGATACCGGCAAC
XTH23	102625605	ATGGCTTCAGTATTGCATCT	TGGCCGTTGTTGAGTATATT
PHT	102622169	ATTTGTCATCCGTTTTCAGG	TTTCCATCATTTCCTCGCTA
ZIP2	102628184	TGCCAAAGGGTTTAAGCCAC	GACAAAGCCAACTAACCAAGC
EREBP	102629753	ATTGGATCTTTTAACGGCATC	ATAGCCCATCAAAATTCTCGT
SODC	102626642	GTGCATGTCTTTGTTAATGTCC	AGCCTCAATTCTACCAAAGT
LRR-1	102608995	AGTACCTTAGTCTTCGCAAC	CCCCGAAGATTGATTGACTT
LRR-2	107177171	GCATAACTCATGATCCGACC	AGACTGTGACTCTATGGCT
RGA3	107174218	GCACTGGAATTTATCGACCCT	TCTGCAAATTCCACAGGCTAC
EDS1	102610464	TCAGATGTCATTTTCGGCTT	TGATCATTGCCTATACTTCG
MIR	102622270	CAATTGTCCGGGAATCCAC	TCCTAATGAAGCGTTATCGT
