# Supplementary material for: Comparative transcriptome analysis unveils the tolerance mechanisms of Citrus hystrix in response to ‘Candidatus Liberibacter asiaticus’ infection
Source: PLoS One. 2017 Dec 12;12(12):e0189229. doi: 10.1371/journal.pone.0189229 (PMC5726760; doi:10.1371/journal.pone.0189229)
Supplement: S2 Table — (XLS) [file pone.0189229.s002.xls]

## Sheet: CH-M-VS-CH-HLB
S2 Table. Gene ontology enrichment results of differentially expressed genes in Citrus hystrix.
GO term	Ontology	Description	Cluster frequency	Genome frequency of use	Corrected P-value		persent of genes	FDR	p-value
GO:0006566	BP	threonine metabolic process	2 of 61 in the list	7 of 5543 in the genome	0.29457	1.02607e+17
GO:0010466	BP	negative regulation of peptidase activity	2 of 61 in the list	7 of 5543 in the genome	0.29457	1.02623e+17
GO:0030162	BP	regulation of proteolysis	2 of 61 in the list	7 of 5543 in the genome	0.29457	1.02623e+17
GO:0045861	BP	negative regulation of proteolysis	2 of 61 in the list	7 of 5543 in the genome	0.29457	1.02623e+17
GO:0052547	BP	regulation of peptidase activity	2 of 61 in the list	7 of 5543 in the genome	0.29457	1.02623e+17
GO:0032269	BP	negative regulation of cellular protein metabolic process	2 of 61 in the list	8 of 5543 in the genome	0.38999	1.02623e+17
GO:0051248	BP	negative regulation of protein metabolic process	2 of 61 in the list	8 of 5543 in the genome	0.38999	1.02623e+17
GO:0031324	BP	negative regulation of cellular metabolic process	2 of 61 in the list	9 of 5543 in the genome	0.49787	1.02623e+17
GO:0043086	BP	negative regulation of catalytic activity	2 of 61 in the list	9 of 5543 in the genome	0.49787	1.02623e+17
GO:0048523	BP	negative regulation of cellular process	2 of 61 in the list	9 of 5543 in the genome	0.49787	1.02623e+17
GO:0051346	BP	negative regulation of hydrolase activity	2 of 61 in the list	9 of 5543 in the genome	0.49787	1.02623e+17
GO:0044092	BP	negative regulation of molecular function	3 of 61 in the list	30 of 5543 in the genome	0.50846	1.02621e+26
GO:0065009	BP	regulation of molecular function	3 of 61 in the list	36 of 5543 in the genome	0.85336	1.02621e+26
GO:0051336	BP	regulation of hydrolase activity	2 of 61 in the list	12 of 5543 in the genome	0.89359	1.02623e+17
GO:0010333	MF	terpene synthase activity	3 of 76 in the list	11 of 6979 in the genome	0.01346
GO:0016838	MF	carbon-oxygen lyase activity, acting on phosphates	3 of 76 in the list	15 of 6979 in the genome	0.03597
GO:0003824	MF	catalytic activity	66 of 76 in the list	4900 of 6979 in the genome	0.03801
GO:0000287	MF	magnesium ion binding	2 of 76 in the list	6 of 6979 in the genome	0.11946
GO:0016682	MF	oxidoreductase activity, acting on diphenols and related substances as donors, oxygen as acceptor	3 of 76 in the list	29 of 6979 in the genome	0.25898
GO:0061135	MF	endopeptidase regulator activity	2 of 76 in the list	9 of 6979 in the genome	0.28069
GO:0016679	MF	oxidoreductase activity, acting on diphenols and related substances as donors	3 of 76 in the list	30 of 6979 in the genome	0.28553
GO:0061134	MF	peptidase regulator activity	2 of 76 in the list	11 of 6979 in the genome	0.42282
GO:0016835	MF	carbon-oxygen lyase activity	4 of 76 in the list	85 of 6979 in the genome	0.94694
Note: BP, Biological Process; CC, Cell Component; MF, Molecular Function.
