# Supplementary material for: Comparative transcriptome analysis unveils the tolerance mechanisms of Citrus hystrix in response to ‘Candidatus Liberibacter asiaticus’ infection
Source: PLoS One. 2017 Dec 12;12(12):e0189229. doi: 10.1371/journal.pone.0189229 (PMC5726760; doi:10.1371/journal.pone.0189229)
Supplement: S3 Table — (XLS) [file pone.0189229.s003.xls]

## Sheet: CS-M-VS-CS-HLB
S3 Table. Gene ontology enrichment results of differentially expressed genes in Citrus sinensis
GO term	Ontology	Description	Cluster frequency	Genome frequency of use	Corrected P-value
GO:0072593	BP	reactive oxygen species metabolic process	3 of 145 in the list	11 of 5543 in the genome	0.42649
GO:0043623	BP	cellular protein complex assembly	4 of 145 in the list	28 of 5543 in the genome	0.97053
GO:0016758	MF	transferase activity, transferring hexosyl groups	13 of 175 in the list	171 of 6979 in the genome	0.0339
GO:0016757	MF	transferase activity, transferring glycosyl groups	15 of 175 in the list	241 of 6979 in the genome	0.10091
GO:0016759	MF	cellulose synthase activity	4 of 175 in the list	20 of 6979 in the genome	0.13513
GO:0015020	MF	glucuronosyltransferase activity	2 of 175 in the list	3 of 6979 in the genome	0.18447
GO:0042393	MF	histone binding	2 of 175 in the list	3 of 6979 in the genome	0.18447
GO:0030234	MF	enzyme regulator activity	6 of 175 in the list	57 of 6979 in the genome	0.28688
GO:0016740	MF	transferase activity	60 of 175 in the list	1744 of 6979 in the genome	0.33691
GO:0030246	MF	carbohydrate binding	5 of 175 in the list	41 of 6979 in the genome	0.33768
GO:0098772	MF	molecular function regulator	6 of 175 in the list	62 of 6979 in the genome	0.43848
GO:0015925	MF	galactosidase activity	3 of 175 in the list	18 of 6979 in the genome	0.95838
GO:0030312	CC	external encapsulating structure	6 of 76 in the list	77 of 3238 in the genome	0.25138
GO:0071944	CC	cell periphery	7 of 76 in the list	113 of 3238 in the genome	0.45443
GO:0015630	CC	microtubule cytoskeleton	4 of 76 in the list	48 of 3238 in the genome	0.725
Note: BP, Biological Process; CC, Cell Component; MF, Molecular Function.
