# Supplementary material for: Comparative transcriptome analysis unveils the tolerance mechanisms of Citrus hystrix in response to ‘Candidatus Liberibacter asiaticus’ infection
Source: PLoS One. 2017 Dec 12;12(12):e0189229. doi: 10.1371/journal.pone.0189229 (PMC5726760; doi:10.1371/journal.pone.0189229)
Supplement: S4 Table — (XLS) [file pone.0189229.s004.xls]

## Sheet: CS-HLB-VS-CH-HLB
S4 Table. Gene ontology enrichment results of differentially expressed genes between Citrus hystrix and C. sinensis.
GO term	Ontology	Description	Cluster frequency	Genome frequency of use	Corrected P-value
GO:0015893	BP	drug transport	17 of 908 in the list	43 of 5543 in the genome	0.10265
GO:0042493	BP	response to drug	17 of 908 in the list	43 of 5543 in the genome	0.10265
GO:0042221	BP	response to chemical	39 of 908 in the list	145 of 5543 in the genome	0.35204
GO:0065009	BP	regulation of molecular function	14 of 908 in the list	36 of 5543 in the genome	0.44161
GO:0044092	BP	negative regulation of molecular function	12 of 908 in the list	30 of 5543 in the genome	0.75774
GO:0010466	BP	negative regulation of peptidase activity	5 of 908 in the list	7 of 5543 in the genome	0.82156
GO:0030162	BP	regulation of proteolysis	5 of 908 in the list	7 of 5543 in the genome	0.82156
GO:0045861	BP	negative regulation of proteolysis	5 of 908 in the list	7 of 5543 in the genome	0.82156
GO:0052547	BP	regulation of peptidase activity	5 of 908 in the list	7 of 5543 in the genome	0.82156
GO:0003824	MF	catalytic activity	881 of 1172 in the list	4900 of 6979 in the genome	0.00546
GO:0016491	MF	oxidoreductase activity	209 of 1172 in the list	1008 of 6979 in the genome	0.05917
GO:0016758	MF	transferase activity, transferring hexosyl groups	47 of 1172 in the list	171 of 6979 in the genome	0.06548
GO:0016757	MF	transferase activity, transferring glycosyl groups	60 of 1172 in the list	241 of 6979 in the genome	0.18109
GO:0015291	MF	secondary active transmembrane transporter activity	26 of 1172 in the list	84 of 6979 in the genome	0.23542
GO:0016705	MF	oxidoreductase activity	39 of 1172 in the list	143 of 6979 in the genome	0.25026
GO:0030246	MF	carbohydrate binding	15 of 1172 in the list	41 of 6979 in the genome	0.45199
GO:0022804	MF	active transmembrane transporter activity	46 of 1172 in the list	183 of 6979 in the genome	0.59239
GO:0032440	MF	2-alkenal reductase [NAD(P)] activity	7 of 1172 in the list	13 of 6979 in the genome	0.62587
GO:0031224	CC	intrinsic component of membrane	129 of 468 in the list	682 of 3238 in the genome	0.01557
Note: BP, Biological Process; CC, Cell Component; MF, Molecular Function.
