# Supplementary material for: Comparative transcriptome analysis unveils the tolerance mechanisms of Citrus hystrix in response to ‘Candidatus Liberibacter asiaticus’ infection
Source: PLoS One. 2017 Dec 12;12(12):e0189229. doi: 10.1371/journal.pone.0189229 (PMC5726760; doi:10.1371/journal.pone.0189229)
Supplement: S5 Table — (XLS) [file pone.0189229.s005.xls]

## Sheet: Sheet1
S5 Table. Differentially expressed genes in Citrus hystrix and C. sinensis in response to infection by CLas
gene symbol	log2 fold change				gene ID	Description
	CH-M-Vs-CH-HLB	CS-M-Vs-CS-HLB	CS-M-Vs-CH-M	CS-HLB-Vs-CH-HLB
Starch metabolism
Starch synthesis
glgA		4.3	3.3	-1.1	102610465	starch synthase
glgA		4.3	3.3	-1.1	102630022	starch synthase
Starch degradation
BAM		-1.4	-2.7	-2	102623304	beta-amylase
AAM	1.3			2	102612446	alpha-amylase
GCS2	-1.3			-1.4	102609079	alpha-glucosidase 2-like
Photosynthesis
LHCb1	2.1	-1.4	-5	-1.4	107175516	light-harvesting complex II chlorophyll a/b binding protein 1
psbP1		-1.1			102607332	photosystem II psbP domain-containing protein 1
PsaO		-1.1			102626023	photosystem I subunit O
Cell wall metabolism
Cellulose synthesis
CESA4		-9	1.8	11.1	102619893	cellulose synthase A catalytic subunit 4
CESA7		-9.2	1	10.6	102616000	cellulose synthase A catalytic subunit 7
CESA8		-5.5	1.5	7.4	102629226	cellulose synthase A catalytic subunit 8
CSLA2	1.5	-2.4		4.1	102616038	glucomannan 4-beta-mannosyltransferase 2/Cellulose synthase-like protein A2
CSLA9	2.2	-1.7	-1.7	2.2	102616802	glucomannan 4-beta-mannosyltransferase 9/Cellulose synthase-like protein A9
CSLC5		-2.6		2.8	102607370	xyloglucan glycosyltransferase 5/Cellulose synthase-like protein C5
CSLC12		1.7	1.1		102611557	xyloglucan glycosyltransferase 12/Cellulose synthase-like protein C12
COBL4		-3.1	2.5	5.8	102610075	COBRA-like protein 4
GUX1		-5		5.9	102610419	UDP-glucuronate: xylan alpha-glucuronosyltransferase 1
GATL1		-2.3		3.4	102626537	galacturonosyltransferase-like 1
IRX9		-8.1		8.9	102618815	beta-1,4-xylosyltransferase IRX9
Cell wall proteins
FLA1		-1		2.3	102608229	fasciclin-like arabinogalactan protein 1
FLA4	-7.1		-2.4	-9.1	102615547	fasciclin-like arabinogalactan protein 4
FLA11		-8.8	1.4	10.4	102630453	fasciclin-like arabinogalactan protein 11
FLA12		-8.5	1.9	10.7	102611245	fasciclin-like arabinogalactan protein 12
PRR5L		-1.6	1.1	2.6	102619149	proline-rich protein 4-like
LRX6		1	2		102614680	leucine-rich repeat extensin-like protein 6
Cell wall degradation
PLY5	2			5.4	102629596	probable pectate lyase 5
PLY13		-2.6		3.3	102626426	probable pectate lyase 13
PLY18	1.3			3.3	102612467	pectate lyase 18
rglB	1.4	-2.6		5.1	102606842	probable rhamnogalacturonate lyase B
GLU2		-1.3	1.1	3.3	102623820	endoglucanase 10-like
XTH23		1.2		-1.7	102627351	probable xyloglucan endotransglucosylase/hydrolase protein 23
XTH22		1.7		-1.9	102626585	xyloglucan endotransglucosylase/hydrolase protein 22-like
XTH22		2	1.8		102627641	xyloglucan endotransglucosylase/hydrolase protein 22-like
XTH23		2	2.8		107174225	probable xyloglucan endotransglucosylase/hydrolase protein 23
XTH23		2.1	-8.4	-5.3	102625605	probable xyloglucan endotransglucosylase/hydrolase protein 23
XTH23		1.7	1.7		102626293	probable xyloglucan endotransglucosylase/hydrolase protein 23
Cell wall modification
EXLA1	-3.5	-2.2	3.7	2.3	102606649	expansin-like A1
EXPA5		-2.6			102618439	expansin-A5
EXLB1		-1	-8.2	-8.1	102629471	expansin-like B1
PME 12		-2.1		2.9	102609650	probable pectinesterase/pectinesterase inhibitor 12
PME 61		-2		2.2	102624576	probable pectinesterase/pectinesterase inhibitor 61
PEL		-2.5		3.7	102614454	pectinesterase-like
secondary metabolism
Terpenoids
FaNES1	-1.7				102617908	(3S,6E)-nerolidol synthase 1-like
FaNES1		-1.4		1.6	102617431	(3S,6E)-nerolidol synthase 1
GDSL	1.2		-1.3		102623066	(-)-germacrene D synthase-like
GDSL		1.7	-3.2		102610978	(-)-germacrene D synthase-like
TPS2	2.8			5	102617218	gamma-terpinene synthase, chloroplastic-like
TPS2	3.3			2.3	102621171	gamma-terpinene synthase, chloroplastic-like
*	2.1			9.1	102618511	(R)-limonene synthase 1-like
*		-1.2	-4.5	-2	102607029	(R)-limonene synthase 1
*		-1.7	-3.7		102613241	(R)-limonene synthase 1-like
Flavonoids
2OG-Fe(II)	8.9		-8.2	1.7	102624868	flavonol synthase/protein SRG1-like/2-oxoglutarate (2OG) and Fe(II)-dependent oxygenase superfamily protein
2OG-Fe(II)		-1	1.1	1.6	102613656	flavonol synthase/protein SRG1-like/2-oxoglutarate (2OG) and Fe(II)-dependent oxygenase superfamily protein
CYP71A1	1.1			2.7	102625035	cytochrome P450 71A1-like
CYP76B6	1.5			1.6	102628705	geraniol 8-hydroxylase-like
UGT73C3	1.6		4.5	5.8	102610036	UDP-glycosyltransferase 73C3-like
UGT73C3	1	-1.3		3.2	102621540	UDP-glycosyltransferase 73C3-like
UGT73C6	1		1.8	3.5	102621842	UDP-glycosyltransferase 73C6-like
GT7	1.1		-1.8		102609299	anthocyanidin 3-O-glucosyltransferase 7-like
IRL	2			2.1	102608287	isoflavone reductase homolog
IRL		-4		4.9	102616478	isoflavone reductase-like protein
5MATL	-1.9		1.9		102624121	malonyl-CoA:anthocyanidin 5-O-glucoside-6''-O-malonyltransferase-like
ACS2		10.3	12.8	3	102618836	acridone synthase 2-like
ACS2		10.3	12.8	3	102611283	acridone synthase 2-like
ACS2		-11.2	-11.2		102619137	acridone synthase 2-like
CYP75A3		-2.1		1.7	102626475	flavonoid 3',5'-hydroxylase 2-like
ACO2		-1.1			102627583	1-aminocyclopropane-1-carboxylate oxidase 1 (2-oxoglutarate (2OG) and Fe(II)-dependent oxygenase superfamily protein)
Phenylpropanoids
IRL	2			2.1	102608287	isoflavone reductase homolog
UGT72E1	1.1		-1.6		102606992	UDP-glycosyltransferase 72E1-like
CCR1	1				102615114	cinnamoyl-CoA reductase 1-like
HCT		2.9			102618363	shikimate O-hydroxycinnamoyltransferase-like
Sad9		2.4			102627175	anthranilate N-methyltransferase-like
PAL		-3.2		3.9	102619342	phenylalanine ammonia-lyase-like
4CL1		-1.7		2.4	102623419	4-coumarate--CoA ligase 1-like
CYP71D11		-2.5	-3.5		102617186	cytochrome P450 71D11-like
Hormone metabolism
auxin
UGTCs2	1.4			2.3	102621570	crocetin glucosyltransferase
UGTCs2	1.2			2.6	102612973	crocetin glucosyltransferase
UGTCs2	1.2		1.4	3.4	107174525	crocetin glucosyltransferase
UGT74B1		-1.8	-3.6	-2.4	102614568	UDP-glycosyltransferase 74B1
SAUR72		-1.7	-1.9		102622257	auxin-responsive protein SAUR72
IAA1		-1.2	-1.7		102606903	auxin-responsive protein IAA1
At3g61750		-4.6	1.2	6	102622025	cytochrome b561 and DOMON domain-containing protein At3g61750
Brassinosteroid
FON1		1.1		-1.1	107176545	leucine-rich repeat receptor-like kinase protein FLORAL ORGAN NUMBER1
At1g35710		2.5		-3.3	107175943	leucine-rich repeat receptor-like protein kinase At1g35710
ZED1		1.2			107176288	non-functional pseudokinase ZED1-like
Ethylene
SRG1	8.9		-8.2	1.7	102624868	protein SRG1-like
ERF107	-1.1	-1.4	-2.1	-1.8	102625681	ethylene-responsive transcription factor ERF107
EREBP	1.7	1.5		1.1	102629753	EREBP-like factor/ethylene-responsive transcription factor ERF017
ERF9		1.3			102610536	ethylene-responsive transcription factor 9
ACO6		1.6	2.8	1.6	102623384	1-aminocyclopropane-1-carboxylate oxidase homolog 6-like
EBF1		1		-1.4	102621500	EIN3-binding F-box protein 1
Salicylic acid
SAMT		-1.5			102613997	salicylate carboxymethyltransferase
UGT74E2		-1.1	3.3	4.4	102613809	UDP-glycosyltransferase 74E2-like
UGT74G1		-1.3		2.1	102612931	UDP-glycosyltransferase 74G1-like
UGT74G1		-1.3	-3.7	-2.1	102613233	UDP-glycosyltransferase 74G1
UGT74G1		-1.3			102610847	UDP-glycosyltransferase 74G1-like
Jasmonate
LOX2	1.3	1	2.4	2.7	102614914	lipoxygenase 2
LOX2		-1.4	-4.6	-3.7	102625429	lipoxygenase 2
MYC2	1.3			1.8	102607443	transcription factor MYC2-like
Transporter
ABCB2	-7.6		7.6		102622227	ABC transporter B family member 2-like
ABCG9		2.8		-8	102612804	ABC transporter G family member 9-like
ABCC15	1.6	-1.4		2.7	102607567	putative ABC transporter C family member 15
COPT1		1.2	-11.8	-13	107178347	copper transporter 1
COPT1		1.3	-1.1	-2.5	102619752	copper transporter 1
BOT1		1.4	-3	-3.9	102618488	boron transporter 1-like
ZIP2		1.3	-11.2	-12.4	102628184	zinc transporter 2
PHT	8.2			8.2	102622169	phosphate transporter
NRT2.7	2			1.7	102627329	high affinity nitrate transporter 2.7
NRT2.5		-1.6	-1.7		102630064	high affinity nitrate transporter 2.5
MgtA	-9.2		9.2		102626826	magnesium transporter
PR-proteins
At2g24130	8.1		-8.3		102608995	putative leucine-rich repeat receptor-like serine/threonine-protein kinase At2g24130
BAM2	-7.6				107177171	leucine-rich repeat receptor-like serine/threonine-protein kinase BAM2
GSO1		1.2	-2	-1.5	102619375	LRR receptor-like serine/threonine-protein kinase GSO1
GSO1		1.1		-1.1	107176545	LRR receptor-like serine/threonine-protein kinase GSO1
ERL2		1.4	1.8		102628326	LRR receptor-like serine/threonine-protein kinase ERL2
At1g35710		2.5		-3.3	107175943	probable leucine-rich repeat receptor-like protein kinase At1g35710
At2g25790		1.1	-8.8	-9.9	102618388	probably inactive leucine-rich repeat receptor-like protein kinase At2g25790
RLP12	1		8.2	5.8	102620875	receptor-like protein 12
RLP12		2.6	3.2		102621075	receptor-like protein 12
RLP12		1.4	-6.9	-6.3	102614052	receptor-like protein 12
RLP12		2.7	4.1	1.3	102627032	receptor-like protein 12
SHOC2		1.8	-2.3	-2.7	102622520	leucine-rich repeat protein SHOC2
NB-ARC	1.7				107174264	putative disease resistance RPP13-like protein 1
NB-ARC		1	1.1		102610152	putative disease resistance RPP13-like protein 1
NB-ARC		1			102624905	putative disease resistance protein RGA3
NB-ARC		7.6		-2.2	107174218	putative disease resistance protein RGA3
NB-ARC	1				102621082	disease resistance protein At4g27190-like
NB-ARC		1.1			102627441	disease resistance protein RPS2-like
TIR-NBS-LRR		1	1.8		102613565	putative disease resistance protein At4g11170
TIR-NBS-LRR		-5.1			102609485	putative disease resistance protein At4g11170
TIR-NBS-LRR		1.6		-1.3	102621170	disease resistance protein RPS6-like
TIR-NBS-LRR		-1.3			102625808	disease resistance protein
TIR-NBS-LRR		1.1			102615035	TMV resistance protein N-like
TIR-NBS-LRR		6.1		-6.1	102613834	TMV resistance protein N-like
TIR-NBS-LRR		2.1			102615126	TMV resistance protein N-like
TIR-NBS-LRR		1.6	2.3		102615403	TMV resistance protein N-like
TIR-NBS-LRR		1	-1.2	-2.5	102624560	protein SUPPRESSOR OF npr1-1, CONSTITUTIVE 1-like
MIR	1.8		-3.2	-2.2	102622270	miraculin (Kunitz family trypsin and protease inhibitor protein)
MIRL	1.2		-2.5	-2.1	102622572	miraculin-like (Kunitz family trypsin and protease inhibitor protein)
ASP	1.6	4.5	4.6	1.7	102622862	21 kDa seed protein (Kunitz family trypsin and protease inhibitor protein
ASPL		1.2	-4.1		102623961	21 kDa seed protein-like (Kunitz family trypsin and protease inhibitor protein)
RPM1			8.4	9.3	107176493	disease resistance protein RPM1-like
RPM1			7.7	8.3	107175639	disease resistance protein RPM1
RPS2		1.3			102623225	disease resistance protein RPS2(KEGG)
RPS2		-5.9	4.8	11	102630933	disease resistance protein RPS2(KEGG)
Redox state
GRXC6	1.7			1.5	102620636	glutaredoxin-C6
GRXC9	1.3		1.1	2.7	102606911	glutaredoxin-C9
GRXS9	1.2		-2.6		102607358	monothiol glutaredoxin-S9
TRXM3		-1.3			102619831	thioredoxin M3, chloroplastic
ACCL6		1.6	2.8	1.6	102623384	1-aminocyclopropane-1-carboxylate oxidase homolog 6-like
CCS	1.8	-1.4	-2.2		102620720	copper chaperone for superoxide dismutase, chloroplastic/cytosolic
SODC	1.1	-3.4	-2.4	2.2	102626642	superoxide dismutase [Cu-Zn], chloroplastic
SODC		-1.9		2.6	102628406	superoxide dismutase [Cu-Zn]
SODF		1.1		-1.2	102612585	superoxide dismutase [Fe], chloroplastic-like
POD4	1	-1.6		2.1	102630988	peroxidase 4-like
POD5		1.1	-1.7	-2.4	102620525	peroxidase 5
POD7		-2.3		3.2	102618017	peroxidase P7-like
POD15		-1.6	3.5	5.3	102615475	peroxidase 15-like
POD21	-1.8		1.5		102619632	peroxidase 21-like
